# Supplementary material for: A stalled-ribosome rescue factor Pth3 is required for mitochondrial translation against antibiotics in Saccharomyces cerevisiae
Source: Commun Biol. 2021 Mar 8;4:300. doi: 10.1038/s42003-021-01835-6 (PMC7940416; doi:10.1038/s42003-021-01835-6)
Supplement: Supplementary file 4 — Supplementary Data 1 [file 42003_2021_1835_MOESM4_ESM.xlsx]

## Sheet: Fig. 3a
	YPG	12 h	#1	#2	#3	#4	#5	#6		YPG+Tc	24 h	#1	#2	#3	#4	#5	#6
		WT	1.39	1.34	1.17	1.13	1.31	1.255			WT	1.2	1.21	0.88	0.9	0.84	0.82
		pth4Δ	1.18	1.28	1.09	1.08	1.25	1.098			pth4Δ	0.97	1.11	0.99	0.91	0.67	0.72
		pth3Δ	1.26	1.14	1.04	1.09	1.16	1.093			pth3Δ	0.8	0.76	0.72	0.67	0.45	0.58
		pth4Δ/pth3Δ	0.74	0.69	0.73	0.71	0.78	0.793			pth4Δ/pth3Δ	0.5	0.55	0.49	0.44	0.71	0.39
		24 h	#1	#2	#3	#4	#5	#6			48 h	#1	#2	#3	#4	#5	#6
		WT	4.66	4.62	4.37	4.27	4.3	4.33			WT	5.94	5.71	5.55	5.32	4.77	4.72
		pth4Δ	4.61	5	4.44	4.38	4.37	4.165			pth4Δ	5.9	5.88	5.65	5.21	4.16	4.52
		pth3Δ	4.75	4.58	4.54	4.38	3.99	4.1			pth3Δ	2.97	2.66	2.8	2.44	1.42	1.49
		pth4Δ/pth3Δ	3.81	3.82	2.89	3.2	2.61	3.345			pth4Δ/pth3Δ	0.83	0.88	0.71	0.67	1.16	1.16
		48 h	#1	#2	#3	#4	#5	#6			72 h	#1	#2	#3	#4	#5	#6
		WT	6.48	6.6	6.37	6.32	6.63	5.98			WT	7.41	7.03	6.65	7.19	6.48	6.1
		pth4Δ	7	7.45	7.02	7.01	6.96	6			pth4Δ	7.73	7.61	7.68	7.29	6.18	6.1
		pth3Δ	6.44	6.05	6.08	6.22	6.54	5.93			pth3Δ	4.82	4.44	4.64	4.28	3.84	3.83
		pth4Δ/pth3Δ	7.22	7.33	7.09	7.2	6.555	5.68			pth4Δ/pth3Δ	1.76	1.8	1.18	1.35	2	2.01

## Sheet: Fig. 4b
ΔΔCT values		-Tc			+Tc				-Tc			+Tc				-Tc			+Tc				-Tc			+Tc				-Tc			+Tc				-Tc			+Tc				-Tc			+Tc
	COX1	WT	pth4Δ	pth3Δ	WT	pth4Δ	pth3Δ	ATP6	WT	pth4Δ	pth3Δ	WT	pth4Δ	pth3Δ	ATP8	WT	pth4Δ	pth3Δ	WT	pth4Δ	pth3Δ	COX2	WT	pth4Δ	pth3Δ	WT	pth4Δ	pth3Δ	COX3	WT	pth4Δ	pth3Δ	WT	pth4Δ	pth3Δ	COB	WT	pth4Δ	pth3Δ	WT	pth4Δ	pth3Δ	ATP9	WT	pth4Δ	pth3Δ	WT	pth4Δ	pth3Δ
	#1	-0.174	0.21	0.59	-0.076	-0.23	-0.03	#1	0.23	-0.14	0.19	-0.09	0.12	-0.21	#1	0.15	-0.26	-0.2	-0.22	-0.21	-0.04	#1	-0.268	0.11	-0.03	0.19	0.2	-0.24	#1	0.0783333	0.07	0.19	0.26	-0.63	-0.39	#1	0.28	-0.2	-0.2	0.18	0.41	0.22	#1	0.1	-0.45	-0.2	0.264	-0.13	-0.36
	#2	0.056	-0.22	0.12	0.284	-0.5	-0.53	#2	-0.29	0.12	0.097	-0.16	0.32	0.24	#2	-0.22	0.11	-0.15	0.04	0.21	-0.17	#2	0.322	-0.06	0.17	0.07	0	-0.03	#2	0.128333	0.01	-0.41	0.46	-0.46	-0.58	#2	-0.13	-0.55	-0.15	-0.01	-0.01	-0.21	#2	-0.17	0.11	-0.15	-0.276	0.21	-0.35
	#3	-0.044	-0.02	0.42	0.484	-0.56	-0.56	#3	0.21	-0.43	0.12	0.18	-0.11	-0.22	#3	0.3	-0.22	0.103	0.26	-0.4	-0.25	#3	-0.028	-0.18	0.36	0.15	-0.42	-0.28	#3	0.208333	-0.11	-0.2	-0.2	-0.4	-0.49	#3	-0.23	-0.15	0.103	0.26	0.31	0.22	#3	0.36	-0.53	0.103	0.094	-0.4	-0.04
	#4	0.116	-0.08	0.27	0.514	-0.5	-0.63	#4	-0.16	-0.39	-0.33	-0.23	0.13	0.08	#4	-0.25	-0.44	-0.175	-0.23	0.02	0.29	#4	0.182	-0.32	0.56	0.1	-0.37	0.38	#4	0.438333	-0.31	0.04	0.136	-0.47	-0.52	#4	0.22	-0.44	-0.175	-0.22	-0.05	0.22	#4	-0.07	-0.44	-0.175	0.044	-0.18	-0.48
	#5	0.046	-0.2	0.57	-0.206	0.1	-0.05	#5	0.1	-0.1	-0.23	0.29	0.46	0.21	#5	0.02	-0.52	-0.54	0.24	-0.03	0.22	#5	-0.208	-0.13	0.33	-0.51	0.2	0.16	#5	0.148333	-0.1	-0.16	0.206	-0.14	0.09	#5	-0.14	-0.6	-0.54	-0.2	0.22	-0.14	#5	-0.23	-0.52	-0.54	-0.126	-0.08	-0.04
Relative expression values		-Tc			+Tc				-Tc			+Tc				-Tc			+Tc				-Tc			+Tc				-Tc			+Tc				-Tc			+Tc				-Tc			+Tc
	COX1	WT	pth4Δ	pth3Δ	WT	pth4Δ	pth3Δ	ATP6	WT	pth4Δ	pth3Δ	WT	pth4Δ	pth3Δ	ATP8	WT	pth4Δ	pth3Δ	WT	pth4Δ	pth3Δ	COX2	WT	pth4Δ	pth3Δ	WT	pth4Δ	pth3Δ	COX3	WT	pth4Δ	pth3Δ	WT	pth4Δ	pth3Δ	COB	WT	pth4Δ	pth3Δ	WT	pth4Δ	pth3Δ	ATP9	WT	pth4Δ	pth3Δ	WT	pth4Δ	pth3Δ
	#1	1.12818	0.864537	0.664343	1.05409	1.17283	1.02101	#1	0.852635	1.10191	0.876606	1.06437	0.920188	1.15669	#1	0.90125	1.19748	1.1487	1.16473	1.15669	1.02811	#1	1.20414	0.926588	1.02101	0.876606	0.870551	1.18099	#1	0.947151	0.952638	0.876606	0.835088	1.54756	1.31039	#1	0.823591	1.1487	1.1487	0.882703	0.752623	0.858565	#1	0.933033	1.36604	1.1487	0.832776	1.09429	1.28343
	#2	0.961927	1.16473	0.920188	0.821311	1.41421	1.44393	#2	1.22264	0.920188	0.934975	1.11729	0.80107	0.846745	#2	1.16473	0.926588	1.10957	0.972655	0.864537	1.12506	#2	0.79996	1.04247	0.888843	0.952638	1	1.02101	#2	0.914888	0.993092	1.32869	0.726986	1.37554	1.49485	#2	1.09429	1.46409	1.10957	1.00696	1.00696	1.15669	#2	1.12506	0.926588	1.10957	1.21083	0.864537	1.27456
	#3	1.03097	1.01396	0.747425	0.714992	1.47427	1.47427	#3	0.864537	1.34723	0.920188	0.882703	1.07923	1.16473	#3	0.812252	1.16473	0.931095	0.835088	1.31951	1.18921	#3	1.0196	1.13288	0.779165	0.90125	1.33793	1.21419	#3	0.865537	1.07923	1.1487	1.1487	1.31951	1.40444	#3	1.17283	1.10957	0.931095	0.835088	0.806642	0.858565	#3	0.779165	1.44393	0.931095	0.936921	1.31951	1.02811
	#4	0.922742	1.05702	0.82932	0.700278	1.41421	1.54756	#4	1.11729	1.31039	1.25701	1.17283	0.913831	0.946058	#4	1.18921	1.3566	1.12896	1.17283	0.986233	0.817902	#4	0.88148	1.24833	0.678302	0.933033	1.29235	0.768438	#4	0.737987	1.23971	0.972655	0.910039	1.38511	1.43396	#4	0.858565	1.3566	1.12896	1.16473	1.03526	0.858565	#4	1.04972	1.3566	1.12896	0.969962	1.13288	1.39474
	#5	0.968618	1.1487	0.673617	1.15349	0.933033	1.03526	#5	0.933033	1.07177	1.17283	0.817902	0.726986	0.864537	#5	0.986233	1.43396	1.45397	0.846745	1.02101	0.858565	#5	1.15509	1.09429	0.795536	1.42405	0.870551	0.895025	#5	0.902292	1.07177	1.11729	0.866938	1.10191	0.939523	#5	1.10191	1.51572	1.45397	1.1487	0.858565	1.10191	#5	1.17283	1.43396	1.45397	1.09126	1.05702	1.02811

## Sheet: Fig. 5a
	Pth4	(µM)	#1	#2	#3		Pth3	(µM)	#1	#2	#3
		0.075	0.0310737	0.084344	0.00576042			0.375	0.0992315	0.0301252	0.0624079
		0.15	0.215865	0.500849	0.376011			0.75	0.153258	0.250715	0.132677
		0.2	0.634285	0.648777	0.719375			1.5	0.123745	0.333169	0.357423
		0.3	0.858772	0.933066	0.834163			3	0.42596	0.632211	0.660369
		0.45	0.917132	0.940989	0.892882			6	0.761432	0.834461	0.822459
								9	0.917945	0.900339	0.976394
								12	0.99543	0.963518	0.998173

## Sheet: Fig. 5b
			#1	#2	#3	#4	#5
	Non-stop	Buffer	0.00904909	0.0143878	0.00242275	0.00746713	0.00443429
		Pth4_0.2 µM	0.634285	0.648777	0.719375	0.799783	0.575953
		Pth3_3.0 µM	0.42596	0.632211	0.660369	0.680222	0.551517
	No-go	Buffer	0.0219073	0.140564	0.144292	0.213424	0.150688
		Pth4_1.5 µM	0.559848	0.701846	0.479482	0.684468	0.57389
		Pth3_4.5 µM	0.675973	0.654784	0.50424	0.696497	0.495961
